# Supplementary material for: All but Small: miRNAs from Wharton’s Jelly-Mesenchymal Stromal Cell Small Extracellular Vesicles Rescue Premature White Matter Injury after Intranasal Administration
Source: Cells. 2024 Mar 19;13(6):543. doi: 10.3390/cells13060543 (PMC10969443; doi:10.3390/cells13060543)
Supplement: Supplementary file 1 [file cells-13-00543-s001.zip]

Archive with 1 entries (1 files):
- cells-2813517-supplementary.pdf
